# Supplementary material for: Complete genome sequence of Citrobacter werkmanii strain BF-6 isolated from industrial putrefaction
Source: BMC Genomics. 2017 Oct 10;18:765. doi: 10.1186/s12864-017-4157-9 (PMC5635574; doi:10.1186/s12864-017-4157-9)
Supplement: Supplementary file 2 — C. werkmanii BF-6 strain specific genes. (XLS 52 kb) [file 12864_2017_4157_MOESM2_ESM.xls]

GeneName	Chr	Start	End	Stand	Pep	{NR}	{KEGG}	{COG}	{SwissProt}	{IPR}	{GO}
BF-6GL000002	Chromosome_1	740	880	+	VQVRVIRWEPETQRVIYLRDGYPHECFSPLEQFRHKFREITDDHEH	{hypothetical protein SEEN0446_07681 [Salmonella enterica subsp. enterica serovar Newport str. DC_10-446]}	{NA}	{NA}	{NA}	{IPR025317; Protein of unknown function DUF4222}	{NA}
BF-6GL000009	Chromosome_1	6029	6814	+	MYIFELTKPGNWLESEDKDWSWKIERLLSHLESAFYEANVALNLFMQQQNNQIEQQGFSQLQWEKEMQERKTIETLVREELGLSPFEYPENLQFEVDARFKRGKWSSGEIPRSHKHCVIFIYAKSFLYALDTIDKFVKVISNEPYTPESIKILHDQIGKDFPDLRGVRNSTQHLEDRARGLGAGREPKPLNLQPISNTFIYAPQGALVLNNLNGTKFGSTMSDGHYGEVDISPESLSKMQSIIQGVLDSFKWVGNQQHLPS	{Uncharacterised protein [Escherichia coli] }	{NA}	{NA}	{NA}	{NA}	{NA}
BF-6GL000014	Chromosome_1	9000	9191	-	MKKQYVIPYMLKVMNEKRKIAFQPAWFPENDNQEETFKSLCDLYQEGKITMKGGYYFDLIFIL	{hypothetical protein [Escherichia coli]}	{NA}	{NA}	{NA}	{NA}	{NA}
BF-6GL000071	Chromosome_1	79276	79395	+	VELKSVEDTSWLQLFIKNTALCKHESGRIRCDACPVPEG	{hypothetical protein ESA_00050 [Cronobacter sakazakii ATCC BAA-894]}	{NA}	{NA}	{NA}	{NA}	{NA}
BF-6GL000080	Chromosome_1	89967	90098	-	VDFIVLHQLTPRTQLNFLHKFSTIFKTQAVEKRREFCDVVRSS	{hypothetical protein CIT292_05912 [Citrobacter youngae ATCC 29220]}	{NA}	{NA}	{NA}	{NA}	{NA}
BF-6GL000106	Chromosome_1	116661	116822	-	VNEPLVNIMQYLCQYSKHFVNTMIDMKNIVIHVKNGSAVFLHFLSPISNTCST	{hypothetical protein A679_02623 [Salmonella enterica subsp. enterica serovar Enteritidis str. 2010K-0284]}	{NA}	{NA}	{NA}	{NA}	{NA}
BF-6GL000125	Chromosome_1	139081	139221	-	VIPAKGSVHLRDLTFSYILFAVQTCSNKNTDAQAWLVRLKIADVFP	{NA}	{NA}	{NA}	{NA}	{NA}	{NA}
BF-6GL000156	Chromosome_1	174228	174350	-	MFKASFKKSSDNAHIFAPLLKTVKRPLHQEPFFKASGQDD	{hypothetical protein AB07_3653 [Escherichia coli 5-172-05_S1_C1]}	{NA}	{NA}	{NA}	{NA}	{NA}
BF-6GL000158	Chromosome_1	176053	176169	-	MAEESSAFFLFNRGLHNSPESYVVVRVNTAMYASQLRI	{hypothetical protein P10159_4046 [Citrobacter freundii]}	{NA}	{NA}	{NA}	{NA}	{NA}
BF-6GL000160	Chromosome_1	177810	177923	-	VVDGTLGNVLPVEDLFDNSHSAPHRCVVPVQRGNPGK	{NA}	{NA}	{NA}	{NA}	{NA}	{NA}
BF-6GL000166	Chromosome_1	184285	184410	+	MVNSSLCKIASVVLSSYVMKINIIIYMNNELTIKNNEKSNN	{hypothetical protein CIT292_06016 [Citrobacter youngae ATCC 29220]}	{NA}	{NA}	{NA}	{NA}	{NA}
BF-6GL000173	Chromosome_1	192684	192848	-	VFDEWVFDFHDLHTLLLSSDEWQPQKNRRIIPLFVSGATLHPLDMDQPKSFASG	{hypothetical protein AB07_3628 [Escherichia coli 5-172-05_S1_C1]}	{NA}	{NA}	{NA}	{NA}	{NA}
BF-6GL000189	Chromosome_1	208287	208400	-	MAISLTDENHSTPLNRNDHVSKLKKLVKILPLHNAIL	{hypothetical protein SF123566_9310 [Shigella flexneri 1235-66]}	{NA}	{NA}	{NA}	{NA}	{NA}
BF-6GL000194	Chromosome_1	211082	211204	-	VFGVYVITMRYTHKFYVTYCNILKYSYIIYYFCNSDGKTG	{NA}	{NA}	{NA}	{NA}	{NA}	{NA}
BF-6GL000244	Chromosome_1	262931	263059	-	MFNDERNVSGKKLPATDCTELLLCRVQFTPMLTIQAKVEPPG	{hypothetical protein SF123566_9359 [Shigella flexneri 1235-66]}	{NA}	{NA}	{NA}	{NA}	{NA}
BF-6GL000253	Chromosome_1	271085	271219	+	MSIGISEQNFSDNTAEWSLIIKIPNLHVSVFLCHFWLENNVISS	{NA}	{NA}	{NA}	{NA}	{NA}	{NA}
BF-6GL000279	Chromosome_1	301867	302007	+	LDLSRIEHSERQLLHLAGNGRGGVNKRFYRHGHTHGFNLRFHYAVD	{NA}	{NA}	{NA}	{NA}	{NA}	{NA}
BF-6GL000281	Chromosome_1	303972	304085	-	VAPGEKVVAITSSLPKAWQLADSDMKQSEIAQKRRQQ	{NA}	{NA}	{NA}	{NA}	{NA}	{NA}
BF-6GL000295	Chromosome_1	317406	317531	+	LTGHIDKIIKAKNIVITTIGDELYLYFITRFKTYCGRGRNI	{NA}	{NA}	{NA}	{NA}	{NA}	{NA}
BF-6GL000303	Chromosome_1	325703	325843	+	VIISLTAGENDVSRVKNTVAKPIMNPAIMFEMRVPGGNKGKKAFNR	{NA}	{NA}	{NA}	{NA}	{NA}	{NA}
BF-6GL000304	Chromosome_1	325522	325641	-	LQNEDYIWASTEIVVHVLFSLLAVYIGFLVASFIAYWCQ	{NA}	{NA}	{NA}	{NA}	{NA}	{NA}
BF-6GL000342	Chromosome_1	364414	364539	-	MPDGGFALSGLQINVGRMSAAPSGINSTRQKSTGFISTCGD	{hypothetical protein [Escherichia coli ISC11]}	{NA}	{NA}	{NA}	{NA}	{NA}
BF-6GL000356	Chromosome_1	376776	376901	-	MAVTSTSHIKIKKFVQNNNYKGHRSKHFVFDTHIQVSCAGL	{hypothetical protein D186_13117 [Citrobacter freundii ATCC 8090 = MTCC 1658]}	{NA}	{NA}	{NA}	{NA}	{NA}
BF-6GL000382	Chromosome_1	404289	404444	-	MQICLTPWRVSASSMTAAQRRLNALTDMRLSGINIATQYKESNKWIFDMSR	{NA}	{NA}	{NA}	{NA}	{NA}	{NA}
BF-6GL000446	Chromosome_1	476972	477106	-	VVGFFYACDSMFRTTTAFSTGFTTYPCTNWGKIYPLISAMNLDD	{NA}	{NA}	{NA}	{NA}	{NA}	{NA}
BF-6GL000470	Chromosome_1	506103	506216	-	MAWCVVFPHISALGCKPAHTFGRSGEAKILQRNDSSN	{hypothetical protein P10159_4375 [Citrobacter freundii]}	{NA}	{NA}	{NA}	{NA}	{NA}
BF-6GL000520	Chromosome_1	560308	560442	+	VGLRLSLILICKTPLRCVVDVKVSNAAFRDDSPVAANLPDRYDA	{NA}	{NA}	{NA}	{NA}	{NA}	{NA}
BF-6GL000583	Chromosome_1	636819	637013	-	MGLISHKFSDLINLDVRKGGVETPNAANYRDFSGAMPAQPAPMLSLSQIKMISFKAGAKFIYQP	{hypothetical protein [Citrobacter freundii]}	{NA}	{NA}	{NA}	{NA}	{NA}
BF-6GL000615	Chromosome_1	672734	672934	+	VDADSKQKGIGGDLISSAILISKRKGFKICRLEVNKDNIAAISFYGKNEFSVISEHADAFIMQKSI	{WbnH [Shigella dysenteriae]}	{NA}	{NA}	{NA}	{IPR000182; GNAT domain IPR016181; Acyl-CoA N-acyltransferase}	{GO:0008080; N-acetyltransferase activity; molecular_function}
BF-6GL000618	Chromosome_1	675356	676528	+	MKYISFTPKVFIMLVSSFYFIVNTILYIMRMISDNWWVGDYAVYDGVSSNINTEAYLFFLVYFSSFFTICGLLYKKISVPAVRMDLKFNFYFISILFIFQIYAAVVYEAGKASSTGETSNTLLYLLFLFSFDAFYYIYAVLEKNKKRLFIASFLFVISNISRGWAGFVIPLFLIYLLRKKRIKLSNIIVLIIIAIMIVPILLTLRDYYRGGSGGNVSELYNDEGFNFFNYILISLKLIISRFDLYSHYIGVQWIQTPRVLSEICMPYQENIFNKLLLLALPLEKCVPLGSYLPSSLYPFFLGKGTSFSIGSAFFALPFYYIVAYAICYIIVIFMAFLISRPFIRNDDMTVILLFLFSFLLFQGWMYQFIYNYFGFLLCSFLSFTTIRKHE	{hypothetical protein [Citrobacter amalonaticus]}	{NA}	{NA}	{NA}	{NA}	{NA}
BF-6GL000636	Chromosome_1	695303	695425	-	MIGLMQKNNRRVLKRRLMSFFASGVFCTNLGRNNKRLKQL	{hypothetical protein CIT292_06508 [Citrobacter youngae ATCC 29220]}	{NA}	{NA}	{NA}	{NA}	{NA}
BF-6GL000647	Chromosome_1	706905	707018	+	MILKKAKTIGNCNGFTLDNSGFNHALSMQMQLEVWRA	{hypothetical protein [Escherichia coli ISC11]}	{NA}	{NA}	{NA}	{NA}	{NA}
BF-6GL000700	Chromosome_1	750542	750733	+	MKKISRLFFYSIIISFKTLSKFSVFITTEPLLYLLPKHLEYSISQLDIHHQDILRPERLRFPR	{NA}	{NA}	{NA}	{NA}	{NA}	{NA}
BF-6GL000704	Chromosome_1	757459	757584	+	VLHAKLLFNDVIDIVNCIFNWVALFLSNSLGEYVSVYGVIV	{NA}	{NA}	{NA}	{NA}	{NA}	{NA}
BF-6GL000705	Chromosome_1	757727	757864	+	MVIPFTGANLVTRRATETVAEVIIFCCSIAPVDFAGSRHLSEFIP	{NA}	{NA}	{NA}	{NA}	{NA}	{NA}
BF-6GL000709	Chromosome_1	762231	762365	-	VVYDRKVKIFPTLDLPVLNKSEDDDGELYTKRIYRHYTKCDMSR	{hypothetical protein CIFRE_08_02520 [Citrobacter freundii NBRC 12681]}	{NA}	{NA}	{NA}	{NA}	{NA}
BF-6GL000770	Chromosome_1	812283	812396	+	MANFLRQIIFAEINNFNGLYDSALIVWLYVDKARDYK	{NA}	{NA}	{NA}	{NA}	{NA}	{NA}
BF-6GL000778	Chromosome_1	819996	820124	+	LFINNLIEKVFCMKYVIQLAISWCDINVCEQNTIRFYCKNIR	{hypothetical protein CIT292_06672 [Citrobacter youngae ATCC 29220]}	{NA}	{NA}	{NA}	{NA}	{NA}
BF-6GL000786	Chromosome_1	827471	827593	+	MIVLIWPQEQAEINVIYMIIMMFLCEWLVVAVQLLFSGSA	{NA}	{NA}	{NA}	{NA}	{NA}	{NA}
BF-6GL000796	Chromosome_1	837782	837913	-	MFAKWQQHKESGNVCHQFYKTAFLFNQSGGLKLRSSQQFLLLA	{NA}	{NA}	{NA}	{NA}	{NA}	{NA}
BF-6GL000818	Chromosome_1	859472	859585	+	VPAFLFCTAHGAPLHYQQIYFSRYQTLEEHGNEKKEY	{hypothetical protein [Escherichia coli ISC11]}	{NA}	{NA}	{NA}	{NA}	{NA}
BF-6GL000822	Chromosome_1	863096	863212	-	MDKKVAFFRTYEEVRKPDSDHVMKKNNNYSVHFAPFLP	{hypothetical protein CIT292_06717 [Citrobacter youngae ATCC 29220]}	{NA}	{NA}	{NA}	{NA}	{NA}
BF-6GL000824	Chromosome_1	864893	865018	-	VLNRLFAVAQGQNRFRQCNKKSPAGESTRGLKVQKLFCNLC	{hypothetical protein CKO_01114 [Citrobacter koseri ATCC BAA-895]}	{NA}	{NA}	{NA}	{NA}	{NA}
BF-6GL000847	Chromosome_1	882304	882588	+	VGTLTIAAIALFIGIWHEINRFPAAGKSILSLQQEVMDLKDENENLRAEIDALKDELLDISNQIERIKDPEYYALLDAGDGHGLYELEKSRGEI	{hypothetical protein [Escherichia coli]}	{NA}	{NA}	{NA}	{IPR004827; Basic-leucine zipper domain}	{GO:0003700; transcription factor activity, sequence-specific DNA binding; molecular_function GO:0006355; regulation of transcription, DNA-templated; biological_process GO:0043565; sequence-specific DNA binding; molecular_function}
BF-6GL000873	Chromosome_1	908607	908726	+	VHCHHSFIILVQKQKADLIFTLVTFYALLSIKNDIRQTL	{hypothetical protein SF123566_7786 [Shigella flexneri 1235-66]}	{NA}	{NA}	{NA}	{NA}	{NA}
BF-6GL000907	Chromosome_1	941838	941972	+	MVLKNVLRQKFFLCDFTIARRGKKACPQNFMLDKNNAQHEIPKQ	{hypothetical protein CIT292_06795 [Citrobacter youngae ATCC 29220]}	{NA}	{NA}	{NA}	{NA}	{NA}
BF-6GL000914	Chromosome_1	948843	948959	-	MRASYSRASALSIGKLLDDAFTRRLNSLALVKNFIHLS	{NA}	{NA}	{NA}	{NA}	{NA}	{NA}
BF-6GL000945	Chromosome_1	980274	980387	-	MFLLFFYIFLPLIMYAFIHYDMIFHLFFVKSNKKVDP	{hypothetical protein [Citrobacter freundii]}	{NA}	{NA}	{NA}	{NA}	{NA}
BF-6GL000974	Chromosome_1	1013257	1013418	+	LPDGGVTALSGLRRRQLSVGLISAAHQAYCGHDRALQLDWVSMLYEMMVVGEG	{hypothetical protein NI35_3138 [Salmonella enterica subsp. enterica serovar Cerro]}	{NA}	{NA}	{NA}	{IPR031873; Domain of unknown function DUF4759}	{NA}
BF-6GL000984	Chromosome_1	1025003	1025155	-	VSPLPETRYYPVERRQLKIILINVNSSAKYLAGKYQMRFFTANTFYKFVN	{MULTISPECIES: hypothetical protein [Citrobacter]}	{NA}	{NA}	{NA}	{NA}	{NA}
BF-6GL000997	Chromosome_1	1035831	1035950	-	LLARSTDLANFYPLTFLIAINPANFRSTRRIPLFSTCKF	{NA}	{NA}	{NA}	{NA}	{NA}	{NA}
BF-6GL001005	Chromosome_1	1043198	1043431	-	LYWFFLTDEEESYLKATSESKTVLNEKQAALLEIFDQLPEVEQTRFIELASNRLEELDKFMAEFLSKRKIEPSPTKD	{transcriptional regulator [Citrobacter freundii]}	{NA}	{NA}	{NA}	{NA}	{NA}
BF-6GL001009	Chromosome_1	1046135	1046551	+	MTIEISQKDRVAIVVRHTPNCVLRDVCEALDIPSGTAGKFLRALTVSGTVLRTHNGTQYVYNIAPDAELPDVKLPFMEEKSDPVETQLAEKMAKDLKSRGLWRRAAKVYTDMLDIARSSAEVSRIAQQRNECLRMARR	{MULTISPECIES: hypothetical protein, partial [Citrobacter]}	{NA}	{NA}	{NA}	{IPR024684; Transcriptional activator PerC/bacteriophage SfV Orf40}	{NA}
BF-6GL001011	Chromosome_1	1046892	1047194	+	MKPTYEELEKKCALLQSKLAAMNELMNVVGKASDIVNVGIAELQSQKTELEARTVNLSKRSVGEVMHMSGFSRDYAEGWCAGNDNAIHEIRAAGIGVKGN	{hypothetical protein [Citrobacter sp. MGH110]}	{NA}	{NA}	{NA}	{NA}	{NA}
BF-6GL001014	Chromosome_1	1047923	1048705	+	VTTKNRHGLSRRVPADVKRVIRQRCGFGCVICGYGFYEYEHFDPDFTDATEHNPKGMTLLCSQCNQKRARGRLSAETVAKANANPKCLERGFTSELFDFHSEPLEIVFGGLTFYNCQHLIVVNDRPILTVQAPQEPNSPMLLSGVFCDPVGRETLTIHENEWTVESNTWDVECEGARITIRSAQRQITLVLKMNPPTGIIIERIDMFFEGVKYVGDEGSLNFTTDGCNWHRWRGSAMRNCIVGIAIDTRPRAANDPEYEL	{hypothetical protein [Citrobacter freundii]}	{NA}	{COG1403 5-methylcytosine-specific restriction endonuclease McrA V Defense mechanisms}	{NA}	{NA}	{NA}
BF-6GL001016	Chromosome_1	1049669	1049806	+	MYRRGSMVSFMPLQDNEIIGTPTLFTQMLERAGYRVTQKSVTLPS	{hypothetical protein SK40_02940 [Citrobacter sp. BIDMC108]}	{NA}	{NA}	{NA}	{NA}	{NA}
BF-6GL001021	Chromosome_1	1052188	1053414	+	MRVFYCKKRRVGYYSSQGNVNLFISGSNQMADLAYINPQIFNWACARAQVSEEDLSQSLGVKLEKVIGWSRGGLKPTFGQAQKLASKLHIPFAFFFLPAPPQDILPIPDLRTHGNHGLANVSIDLKDTIASVVRRQEWFKDYLKDQDAEALSFIGSYNVNSDPVEVAINIRQTLKLENLNPRGLSWEEYQRKIVDGAEAAGILVMRSGIVENNTHRPLSVSEFRGFAISDSHAPVVFVNLRDAPPARLFTLLHELAHLWLGQSGVSSGSAIEDRREEQFCNAVAGEFLAPAREVIALWSDNKELNDNVSDIARIFHVSRYVIIRRAFDLGLVSYDTYNEYYRELINQFNNTDGGGGNFYAIAKNKNSALFSKVILNETLSGRVLLRDAGKLLGISPAKL…	{MULTISPECIES: XRE family transcriptional regulator [Gammaproteobacteria]}	{NA}	{COG2856 Zn-dependent peptidase ImmA, M78 family E Amino acid transport and metabolism}	{NA}	{IPR010359; HTH domain, IrrE-type IPR010982; Lambda repressor-like, DNA-binding domain}	{GO:0003677; DNA binding; molecular_function}
BF-6GL001022	Chromosome_1	1053418	1053918	+	MYLIDANVFIEAKNKYYNMSFCPAFWDWLLRECAGRNIFSIQGIYQELINGNDELRTWSMDNRHFFLPMSDEDTQRNLAAVAAHVADKQQSVPMSVGAMAEFLRGADTWLIAKAMATGATIVTHERLDLQCKRKFLIPNVCSHFGVQYVDTFTLLQQLNASFVLAA	{hypothetical protein [Enterobacter cloacae]}	{NA}	{NA}	{NA}	{IPR016541; Uncharacterised conserved protein UCP008505 IPR029060; PIN domain-like}	{NA}
BF-6GL001027	Chromosome_1	1055893	1056585	-	MSREGTLDLLQEVEETVEILKDTQQIKPVKVKSILENLRSALEYVANDSYEKHTTNKSTPRPNIYFPYGEKKFLDAFFIKKLNCQQPESSPLYAVFVSIQDYQTGNNWLGMMCSLTNEVKHRQPIPLSEDSIVRGIDININGFGLVKADATSKIIFRDNFTNGQRIEDFTIENGKVEKSGNGIPININITEEKKIRFHGTDYEVIPFVELCLYEIRDFVNKAYEILDAIE	{hypothetical protein [Klebsiella pneumoniae]}	{NA}	{NA}	{NA}	{NA}	{NA}
BF-6GL001028	Chromosome_1	1056670	1056828	+	LNSQQENNKVSHLRVLSGDPDCYGAATSQILAIYENFQAFAVSVLLLANSLF	{hypothetical protein AC96_0737 [Escherichia coli 2-156-04_S4_C2]}	{NA}	{NA}	{NA}	{NA}	{NA}
BF-6GL001054	Chromosome_1	1081815	1081943	+	VASSSETAYASIRGCLCSLRVIVFKFFCKAILQNWSFYDQFC	{NA}	{NA}	{NA}	{NA}	{NA}	{NA}
BF-6GL001065	Chromosome_1	1095088	1095204	-	MLELAIEPTLAHIYLLYALATAYNTSTSFTASTSFQTQ	{NA}	{NA}	{NA}	{NA}	{NA}	{NA}
BF-6GL001074	Chromosome_1	1102915	1103034	-	MIIFNMLIKQARFDIAFNINKCYFCQPLFECFFLKKPSE	{NA}	{NA}	{NA}	{NA}	{NA}	{NA}
BF-6GL001080	Chromosome_1	1109202	1109333	-	LVKQRYSRSVYNRLLNPSCFIHPGAESAKSMTKRSFCGVIAFG	{NA}	{NA}	{NA}	{NA}	{NA}	{NA}
BF-6GL001130	Chromosome_1	1158519	1158677	+	MADILWSSLPNDNNHGMQTEKSKGTPHNVLPEEQCDLLACAMIMESQYFLKN	{hypothetical protein NGUA40_02642 [Salmonella enterica]}	{NA}	{NA}	{NA}	{NA}	{NA}
BF-6GL001154	Chromosome_1	1179542	1179658	-	VTQCMGITIFVDDSSPIHSNILMLKPRLALELKIESIF	{hypothetical protein [Citrobacter freundii]}	{NA}	{NA}	{NA}	{NA}	{NA}
BF-6GL001155	Chromosome_1	1179992	1180213	-	MYPHRHTIEIKLTKVAPIITSTLAESIISTTLRATAVITKNKTIKVLTLISFNIFALFTKKTRRILFFIAPAI	{hypothetical protein H262_02655 [Citrobacter freundii GTC 09479]}	{NA}	{NA}	{NA}	{NA}	{NA}
BF-6GL001167	Chromosome_1	1193815	1194921	-	MKTLKYIAFSIFIAILSGCSTSNTGVTSMASSSNEIDISAQKPDYAIVKVLYATDRNQNSGAPPNQSYGINRASISYGFCEVSIPRHHIIGVTEQPSFLKLEFKEDPKKHVALLGVTPLAKNDFFNYLVSTVSNTPEKKTFIFVHGYNVSFAEAARKTAQIYYDLNIDMVPVFYSWPSQARTSAYTIDEQNAEWTQTNLKHFLIDFLEKSDSKNIYLIAHSMGNRILSRAVIDVLNTNPDYRNRIKEVILTAPDIDADVFKRDIAPALVAKGEPVTLYASSTDKALAASQVIHRYPRAGDSSTGLIYYPGIESIDATSVDTSFIGHSYPSEERSVLSDIFYLINDNKRASQRIGLSYIEAGQYWKINE	{alpha/beta hydrolase family protein [Salmonella enterica]}	{NA}	{COG4782 Esterase/lipase superfamily enzyme R General function prediction only}	{NA}	{IPR010297; Protein of unknown function DUF900, hydrolase-like IPR014586; Uncharacterised conserved protein UCP033909 IPR029058; Alpha/Beta hydrolase fold}	{NA}
BF-6GL001169	Chromosome_1	1196228	1197607	+	MILTPAQKSLCERVLNAFETGSAEGDYSAIAIFHDGPHGIRQITYGRSQTTEYSKLQDLVTRYVNENGRFSADLAPFVPKIGNIALVDYEPFKDLLRRAGRDDPIMKSVQDRFFDERYYLPALKWAQDFGFKDALSLLVIYDSFVHSGAILTFLRAQFREVPPASGGDEHTWISQYVEVRNSWLANHSNPELHPTVYRTKCLRFEIDRGNWDLSQVPINANGILVGPSPDISITQTSLPPVEQPSVPYFGEETLVSGFADNAASIATDEWLFFGEQRYNRNGGLLHSGHKEGEDGWWQRVGLYWAKIGRDDLDGRDHDWPWSAAFISWAMRQAGAGERFSYSASHATYISKSIRDRNQGNAKALYWGYRLNEHKPQVGDLVCWDRDPDKVVDYDHQHLG…	{chitosanase precursor [Salmonella enterica]}	{K01233 csn chitosanase 3.2.1.132 Metabolism--Carbohydrate metabolism--Amino sugar and nucleotide sugar metabolism|Metabolism--Global and overview maps--Metabolic pathways}	{NA}	{NA}	{IPR000400; Glycoside hydrolase, family 46 IPR019262; Domain of unknown function DUF2272 IPR023346; Lysozyme-like domain}	{GO:0005576; extracellular region; cellular_component GO:0005975; carbohydrate metabolic process; biological_process GO:0016977; chitosanase activity; molecular_function}
BF-6GL001265	Chromosome_1	1305744	1305884	+	MPLAKNKLKFIALLHRSALINYLLHTSLWVQGLNKVHYLVAEPFRF	{NA}	{NA}	{NA}	{NA}	{NA}	{NA}
BF-6GL001272	Chromosome_1	1312007	1312132	-	LPDGGLHQQNVRVGPSSGNSCVTLSKYSPSPFFFVHIRRKI	{hypothetical protein CIT292_07124 [Citrobacter youngae ATCC 29220]}	{NA}	{NA}	{NA}	{NA}	{NA}
BF-6GL001325	Chromosome_1	1364728	1364862	-	MLISTVIAMRTRRKLLHVYNATLSHGGSIFLAIPLLDEMFSSSY	{NA}	{NA}	{NA}	{NA}	{NA}	{NA}
BF-6GL001326	Chromosome_1	1365110	1365307	-	MQAFTAGLSGGFFYLWPGKRCRKGDAGKKMAPCAVTRQGAGSVQDYRRSSIIPSVAKIRGQETGK	{MULTISPECIES: hypothetical protein [Citrobacter]}	{NA}	{NA}	{NA}	{NA}	{NA}
BF-6GL001344	Chromosome_1	1382326	1382454	-	MHEWPDREIQTLYFAAIWQQKQKLSVRNGMERRQETSCLRRN	{hypothetical protein CIT292_07218 [Citrobacter youngae ATCC 29220]}	{NA}	{NA}	{NA}	{NA}	{NA}
BF-6GL001355	Chromosome_1	1393725	1394279	-	VASKIKERQLEDEIKLAKLQVRAERIKEVINHEVDLEKEAKEEKLKQERLNTEGLEEKIKQLEKEINDLERTKGNIRKVNEKYVSDARRHHFDVARLLGLITSAVAVQTVEELDDFKKKANSIISATELDMAVLRNKLDLKEEMTSEELIRIFDYAGEILNKEEESEIRSRMKNSEDANELASD	{hypothetical protein [Escherichia coli]}	{NA}	{NA}	{NA}	{NA}	{NA}
BF-6GL001392	Chromosome_1	1433618	1433836	-	VKKQALCTPAARLARFAIAGNTRGSGMRHNSLFLTELDLLQPDPAMREGELLGEKADDAYFFCTAAIGSGGW	{hypothetical protein [Citrobacter freundii]}	{NA}	{NA}	{NA}	{NA}	{NA}
BF-6GL001430	Chromosome_1	1467376	1467522	-	VKKQAAVAHCWQPEFPPAIVLGRDVLIEFRSEKYVYGYCAGHRKIGVH	{hypothetical protein H262_00675 [Citrobacter freundii GTC 09479]}	{NA}	{NA}	{NA}	{NA}	{NA}
BF-6GL001457	Chromosome_1	1498616	1498747	-	VSNHNLFCTQFPETTTLSNTCPLGKEGKNGRVILHAHAQNLPH	{NA}	{NA}	{NA}	{NA}	{NA}	{NA}
BF-6GL001461	Chromosome_1	1501779	1501943	-	LLLSPELKSDAHIFPAAWPTDGGCEELLVINTAKRQRVLPFYLYFFINVMRDHF	{NA}	{NA}	{NA}	{NA}	{NA}	{NA}
BF-6GL001474	Chromosome_1	1512268	1512381	-	VLLATLMAESADLRAKISLDVLLLLRLRRGCEINEPG	{NA}	{NA}	{NA}	{NA}	{NA}	{NA}
BF-6GL001484	Chromosome_1	1523171	1523287	+	LGRQARFVAQQITSVLNAFIHTDEQINEYFLSNCTEVF	{NA}	{NA}	{NA}	{NA}	{NA}	{NA}
BF-6GL001538	Chromosome_1	1579513	1579647	+	LNKSVLKSLFYLYNFGPIILNKDMKNHVVNYFTFGVLSARLKAA	{hypothetical protein CIT292_07436 [Citrobacter youngae ATCC 29220]}	{NA}	{NA}	{NA}	{NA}	{NA}
BF-6GL001543	Chromosome_1	1583162	1583275	+	MRIIAREIVFLKHRFIFIVFLLSLSYSFRMVKCEWNE	{NA}	{NA}	{NA}	{NA}	{NA}	{NA}
BF-6GL001557	Chromosome_1	1596118	1596231	-	MGAGARDIHKLLLPLMSGEGLIDGVPLFTPLLVIHPV	{NA}	{NA}	{NA}	{NA}	{NA}	{NA}
BF-6GL001560	Chromosome_1	1597678	1597848	+	LVSLSAEYGILQKRLTHHPGEKEKTADPAHIVKRVVDKSGGLEFVAHCAALNADTA	{NA}	{NA}	{NA}	{NA}	{NA}	{NA}
BF-6GL001568	Chromosome_1	1605967	1606275	-	MLEIGYQVGQAEIMENSRQNAEQDRDDQQPVFCVMRTSFSWGFSCKTECNAAFSSAKSAREDIINSLTQQCITVDLLILHRINRLSRRGPESEKSQEVRRGI	{hypothetical protein CIT292_07466 [Citrobacter youngae ATCC 29220]}	{NA}	{NA}	{NA}	{NA}	{NA}
BF-6GL001635	Chromosome_1	1671273	1671494	-	MEYEKILFDMADNNKNKDMYERLHEAKIEVMVDYAQGIKMIDSELMDVIDRGFNAIDKEISELQVNLTSLDVR	{MULTISPECIES: hypothetical protein [Enterobacter cloacae complex]}	{NA}	{NA}	{NA}	{NA}	{NA}
BF-6GL001640	Chromosome_1	1676546	1676734	+	MLKPLGCQITSISVSKNILPAKSISDSIIYDYVNVFSFLNRRCRVIYPAIHAHPLAYTARTL	{NA}	{NA}	{NA}	{NA}	{NA}	{NA}
BF-6GL001645	Chromosome_1	1681977	1683842	-	VEVTSSTPTGTDGHYSIDAEPGYYSVSLLREGFPPVLAGDIYVAPTDAPDTLNAFLDAPKDADLRPEVMKRFEEMVNRVVDLSGATDKDRERAEQAAQSAAQSNDAAALSATAAAESQRQAALSADAADVSAGSASDNARRTAQDVQASGADADSAAKSAQTATEQAGVAKTSADTAQKAQQEAGASAQSAAGSAESAASSAQTAGEYAGNAAASETSARESALTATQAAEQGNNSAAAAALSEQHARESSDKAAKSETAASASAESASSSGASALQSAKTAENHKNEAAESATRAEQARDDALTLRDEAQENALNARNSALAAAASEKESGQARDEAQLLAEQARSAASKAAADTIKEIQESEDLSGPPGPQGLAGAKGEKGDKGDTGLTGATGPIGP…	{putative phage side-tail fiber protein [Citrobacter werkmanii NBRC 105721]}	{NA}	{NA}	{NA}	{IPR008160; Collagen triple helix repeat IPR013609; Bacteriophage 933W, L0121, tail fibre, N-terminal}	{NA}
BF-6GL001677	Chromosome_1	1710848	1710985	-	MYRRGSMVSFMPLQDNEIIGTPTLFTQMLERAGYRVTQKSVTLPS	{hypothetical protein SK40_02940 [Citrobacter sp. BIDMC108]}	{NA}	{NA}	{NA}	{NA}	{NA}
BF-6GL001723	Chromosome_1	1760901	1761098	-	MLKKALMSCYLIPGLKLKMENFVFEVIFRQKQGVKNILVCVRPEFSFSLKKLIRIQVVSAESIQK	{NA}	{NA}	{NA}	{NA}	{NA}	{NA}
BF-6GL001727	Chromosome_1	1763054	1763185	+	MLIDINIQPAWMITIVHKGTHNTVFSILSYAQFKYSPNKRRGK	{NA}	{NA}	{NA}	{NA}	{NA}	{NA}
BF-6GL001732	Chromosome_1	1767829	1767987	+	LQDTCQFRLKLHFTLTPRQVRSKVKNDIFCTLIQITVAALEKVEAHQNGAKA	{NA}	{NA}	{NA}	{NA}	{NA}	{NA}
BF-6GL001780	Chromosome_1	1814887	1815033	-	MVMIFIFKSIKLIEYEHNHQMIRENVRGDGFITRCEWGFSFSVYCNEN	{NA}	{NA}	{NA}	{NA}	{NA}	{NA}
BF-6GL001806	Chromosome_1	1839795	1840031	-	MADNKKRLCLLLNSQSGIDIAGVSSINGRQVRAHLRRGQWHGFWSGKRDGLEDRIFSYRWLPPQVIGGRQRKGVASGY	{NA}	{NA}	{NA}	{NA}	{NA}	{NA}
BF-6GL001828	Chromosome_1	1870912	1871718	-	MVTDHIVQLPVFISGSRCQRAGFIQPVHAVFHRSGAVGVNRRFRHQQVAAPLVIVTRDTQRGSFPALAEPAAKGVVGIVPAFALWGDKLYQLPHTIPAVAPPLWPEAVRQNRFFHQSAAFIIAVAVVSPFGDTAMFLLLRRKLHEGIREVAGLTVMTDIQINVVVETLLPGELPGAPFGQSYLVVTVVAVGGGSPAAVADSGKIPCPVVFLATPDIHRPVCGAGFMVPGPLLHDIANRAVALPVLKTGPAVAELPRHIIQLPGNRSAA	{NA}	{NA}	{NA}	{NA}	{NA}	{NA}
BF-6GL001830	Chromosome_1	1872973	1873089	-	MNLFSLNLNIHQGSSNDIILLTLMGQSSLMDCEHIHMA	{NA}	{NA}	{NA}	{NA}	{NA}	{NA}
BF-6GL001831	Chromosome_1	1873525	1873668	+	MENGKFISEGYVQFLFDTAPQERMVKYNKFEIYEGPKKVADVFLIKD	{hypothetical protein NGUA40_04604 [Salmonella enterica]}	{NA}	{NA}	{NA}	{NA}	{NA}
BF-6GL001832	Chromosome_1	1873864	1874067	+	LIIMNFEGRNVYWNDIDGSMLFNKVFTKYTEVNEIDIFDIKIDREAATVLIAFDLVNELPDNPPEMG	{hypothetical protein NGUA40_04603 [Salmonella enterica]}	{NA}	{NA}	{NA}	{NA}	{NA}
BF-6GL001836	Chromosome_1	1878926	1879129	-	LHEGLLDLQCDTTLKLSANQPLMISPQNQTSISIVGLEDDGNRYKYFYIAIVMWQGLLRLYFRKRVK	{NA}	{NA}	{NA}	{NA}	{NA}	{NA}
BF-6GL001852	Chromosome_1	1893553	1893678	+	VACRFITLPERGKDIYVYQATVSCRKRWSFTIDLTHHLHQN	{hypothetical protein SPAB_02421 [Salmonella enterica subsp. enterica serovar Paratyphi B str. SPB7]}	{NA}	{NA}	{NA}	{NA}	{NA}
BF-6GL001873	Chromosome_1	1914408	1914575	-	VAFALNVNFALAKNENVTAIKNATTLLTAWSFFMMYTMMPNTAQCNAVFTIPTEM	{NA}	{NA}	{NA}	{NA}	{NA}	{NA}
BF-6GL001937	Chromosome_1	1988360	1988506	+	MPHNAHVLTVVIFINTSLLREVCSNTQRLSGDNLLLYGTRSADIQQRM	{NA}	{NA}	{NA}	{NA}	{NA}	{NA}
BF-6GL001958	Chromosome_1	2016242	2016376	+	MTQFFSSLNVFAKQQGIVKAKHRFLVQHASYSVAVMEIRHFITL	{hypothetical protein D186_05155 [Citrobacter freundii ATCC 8090 = MTCC 1658]}	{NA}	{NA}	{NA}	{NA}	{NA}
BF-6GL001978	Chromosome_1	2035132	2035257	-	MLSVANAVRFYADAFIVARTGVVIQCGVLVRAWRIVFFVYQ	{NA}	{NA}	{NA}	{NA}	{NA}	{NA}
BF-6GL001996	Chromosome_1	2053957	2054142	-	LKDIVLQSKLEMAKTLYANGVSLYYISLATGLSWRVLMTELTFIASHEIIRQKTDVRKPRV	{hypothetical protein NGUA40_04423 [Salmonella enterica]}	{NA}	{NA}	{NA}	{NA}	{NA}
BF-6GL002025	Chromosome_1	2087141	2087260	+	LPYLLCREKKYLLFKTMSCKSGTIFSLSHMFSQGIAPWI	{hypothetical protein HMPREF3220_01977 [Citrobacter koseri]}	{NA}	{NA}	{NA}	{NA}	{NA}
BF-6GL002047	Chromosome_1	2110469	2110588	-	LQAHNIRPDRSDGFPQLRQNKTPIEGGKPFMSINGEHIE	{hypothetical protein SF123566_10438 [Shigella flexneri 1235-66]}	{NA}	{NA}	{NA}	{NA}	{NA}
BF-6GL002057	Chromosome_1	2117131	2117298	+	MIVQFRYRISKNHSFALIYIILLSGACHQKGVDRRKLISANANWIIAENTLFTVL	{hypothetical protein SF123566_10447 [Shigella flexneri 1235-66]}	{NA}	{NA}	{NA}	{NA}	{NA}
BF-6GL002085	Chromosome_1	2147291	2147413	+	VECSTLFLLPDGGVALSGLPGITRMSFLPAARFYRFRQLA	{NA}	{NA}	{NA}	{NA}	{NA}	{NA}
BF-6GL002102	Chromosome_1	2162411	2162539	-	VLIISKNKMNKLYEITIPHLAKQKTVSYPAIVTLYLLSILSA	{NA}	{NA}	{NA}	{NA}	{NA}	{NA}
BF-6GL002125	Chromosome_1	2190193	2190327	-	MSLGLTPSFDFINDALWAVFPVIRGIKNQSIAFWMNHDFIEMID	{NA}	{NA}	{NA}	{NA}	{NA}	{NA}
BF-6GL002167	Chromosome_1	2237657	2237803	-	MENKRFFHFFNAFLSLDENVTESNEICAVAHTITYSLQKEIDNSRREK	{hypothetical protein CIWKM_09_02600 [Citrobacter werkmanii NBRC 105721]}	{NA}	{NA}	{NA}	{NA}	{NA}
BF-6GL002168	Chromosome_1	2237780	2237893	+	MKKSLVFHEDEIGFSPSHIEVSYLNVKTFSRFIITGM	{NA}	{NA}	{NA}	{NA}	{NA}	{NA}
BF-6GL002266	Chromosome_1	2344952	2345104	-	MQAVASFFWLKKEFLATRGMLIKSRITFFGLNASLFIANSTDIFCIYLKH	{hypothetical protein CIT292_08275 [Citrobacter youngae ATCC 29220]}	{NA}	{NA}	{NA}	{NA}	{NA}
BF-6GL002269	Chromosome_1	2348927	2349109	-	LRGQRACTLGQTNTVSRSISGNAVASFTVDQQTGPLGQQNASSTIINLNFAQLTNLRVIA	{NA}	{NA}	{NA}	{NA}	{NA}	{NA}
BF-6GL002294	Chromosome_1	2381359	2381601	+	LSKTSENFRQIILMGYSIASLVIVEDIETQRHKGTHRRAGKIWVRDVCCQQFIQTCRNRNGMETDAQRKTPGTTSPYTKH	{hypothetical protein CIFRE_07_02250 [Citrobacter freundii NBRC 12681]}	{NA}	{NA}	{NA}	{NA}	{NA}
BF-6GL002303	Chromosome_1	2389797	2389919	+	MTIRHSVKLNISINEKYLQILLMLLANSYWDPGKFWVKMR	{NA}	{NA}	{NA}	{NA}	{NA}	{NA}
BF-6GL002348	Chromosome_1	2435276	2435443	-	MLLKPGSGFEHFFIYRPVLQWLSCCVVGLDRFGSIREKDVRYNEIRLFNDLMGEM	{NA}	{NA}	{NA}	{NA}	{NA}	{NA}
BF-6GL002387	Chromosome_1	2478014	2478133	-	LSPYRHFIVIKCCQCVSGMLFDAFTVADHKDFLQCRLLY	{NA}	{NA}	{NA}	{NA}	{NA}	{NA}
BF-6GL002452	Chromosome_1	2546408	2546611	+	MGHKVLLPVDVVLKTINFCLSLGDNTAAFLLNSSGKHSRPGAAKNSFSIYRVNAVGMTASGAQFKRL	{hypothetical protein AB07_2113 [Escherichia coli 5-172-05_S1_C1]}	{NA}	{NA}	{NA}	{NA}	{NA}
BF-6GL002453	Chromosome_1	2547052	2547204	+	MLALPALQKHVGNFQPDLPTPDLLHFYLNIFEQQKDFAGSQSVEAMTRSG	{MULTISPECIES: hypothetical protein [Enterobacteriaceae]}	{NA}	{NA}	{NA}	{NA}	{NA}
BF-6GL002485	Chromosome_1	2580769	2580897	+	MNASAARSALRDEIAMIVCSPVLLWGQYFVAAHFDKGIKNSG	{hypothetical protein SF123566_0493 [Shigella flexneri 1235-66]}	{NA}	{NA}	{NA}	{NA}	{NA}
BF-6GL002505	Chromosome_1	2603150	2603290	-	VPQLCYPLPHADVVALSAEDVRNRSLRAENVIQLLKPLLAPRPYYC	{NA}	{NA}	{NA}	{NA}	{NA}	{NA}
BF-6GL002508	Chromosome_1	2604121	2604327	+	VLRGECLCQQLSAASDVNDSILISLFAICFIGCNILHLTNILSEAASHLINLYLYICIFIQVGTIATN	{hypothetical protein HMPREF3212_04420 [Citrobacter freundii]}	{NA}	{NA}	{NA}	{NA}	{NA}
BF-6GL002521	Chromosome_1	2619722	2619847	+	VYNRRSHGAALSGAAGLQKPGVDAICKFELISQYSVSKYAE	{NA}	{NA}	{NA}	{NA}	{NA}	{NA}
BF-6GL002527	Chromosome_1	2626235	2626357	+	VRIITFLLTEIAMPDARLPMRSAKLSASNVRKTQKWISKA	{hypothetical protein CIT292_08519 [Citrobacter youngae ATCC 29220]}	{NA}	{NA}	{NA}	{NA}	{NA}
BF-6GL002537	Chromosome_1	2636471	2636635	-	MSVAAGYCRKMDTKFIENSATQVAKIYFIWKIFCVALKVRNYQCKRGLVVWMIF	{NA}	{NA}	{NA}	{NA}	{NA}	{NA}
BF-6GL002575	Chromosome_1	2681673	2681792	+	MSYSVISSGTLSFNFLTIAARRIFDITLLQAFLVQSHST	{NA}	{NA}	{NA}	{NA}	{NA}	{NA}
BF-6GL002630	Chromosome_1	2736268	2736411	+	MDFNTMRIASRMNSKLNGFVFSLITAEFDINLSAPEITAEKAYHAEI	{hypothetical protein HMPREF3212_04288 [Citrobacter freundii]}	{NA}	{NA}	{NA}	{NA}	{NA}
BF-6GL002656	Chromosome_1	2761211	2761324	+	MRRVKDDLMCFPPGSADVSIQCNEGIVILGETKTTKA	{NA}	{NA}	{NA}	{NA}	{NA}	{NA}
BF-6GL002667	Chromosome_1	2772171	2772290	-	MELKSVEDTSWLQLFIKNTALCKHESGRIRCDACPVPEG	{Uncharacterised protein [Escherichia coli]}	{NA}	{NA}	{NA}	{NA}	{NA}
BF-6GL002721	Chromosome_1	2835364	2835480	-	MKKKESQAFGDGFAEYVGSLLLVMNRRIDHAKECFWVE	{NA}	{NA}	{NA}	{NA}	{NA}	{NA}
BF-6GL002730	Chromosome_1	2846146	2846268	-	MIGYALSDISLWLMFFYLLEKMQSSFKKITISVLINNLKY	{hypothetical protein SK40_03232 [Citrobacter sp. BIDMC108]}	{NA}	{NA}	{NA}	{NA}	{NA}
BF-6GL002741	Chromosome_1	2856338	2856451	-	VELALQHGANHNFYTLSFTLAKQARMACFEKFSGSIA	{hypothetical protein [Escherichia coli]}	{NA}	{NA}	{NA}	{NA}	{NA}
BF-6GL002754	Chromosome_1	2870226	2870351	-	MSAQQQAQVGQLEQGPLRGREPALKVVVRRGPEQRAPLRDF	{NA}	{NA}	{NA}	{NA}	{NA}	{NA}
BF-6GL002759	Chromosome_1	2873853	2873981	-	MFFPVLHYTPEPHEIAIPNQHPVSQEINHLILSLDEINNHLN	{hypothetical protein P10159_1861 [Citrobacter freundii]}	{NA}	{NA}	{NA}	{NA}	{NA}
BF-6GL002796	Chromosome_1	2916502	2916663	-	MQLAIFGLLKRKDALRLYYFVTCLWGFAELTNTLLPYGDNLTLTSLLHGIQTD	{hypothetical protein CIT292_09439 [Citrobacter youngae ATCC 29220]}	{NA}	{NA}	{NA}	{NA}	{NA}
BF-6GL002798	Chromosome_1	2917906	2918019	+	LSLVTADFAKKKAQQEASAKTGTLPVGRIRRLHRHPA	{NA}	{NA}	{NA}	{NA}	{NA}	{NA}
BF-6GL002836	Chromosome_1	2962509	2962658	+	LIFVTFNSVTHLTNIERNMPNMKIFNIVCWLNNIERQTLKKVKKSASTK	{hypothetical protein SeSPB_B0046 [Salmonella enterica subsp. enterica serovar Saintpaul str. SARA29]}	{NA}	{NA}	{NA}	{NA}	{NA}
BF-6GL002847	Chromosome_1	2976474	2976620	-	MWFLLIVMPFTDISGCLSLNSNYRRFRLAAQRCAGYSENDLRKINKRE	{hypothetical protein CIT292_09383 [Citrobacter youngae ATCC 29220]}	{NA}	{NA}	{NA}	{NA}	{NA}
BF-6GL002863	Chromosome_1	2991062	2991256	+	VKKPAQAGFFMSVVQVHTFSTAACYRTVRALGMFNPLSTHIAIRQMKVIFFHCLLFFISLLSKL	{NA}	{NA}	{NA}	{NA}	{NA}	{NA}
BF-6GL002899	Chromosome_1	3032629	3032745	-	MALRLSGLPGIVCRPDKAQPPSGKNNNVKGTEDGNSTY	{hypothetical protein CIT292_09336 [Citrobacter youngae ATCC 29220]}	{NA}	{NA}	{NA}	{NA}	{NA}
BF-6GL002903	Chromosome_1	3036317	3036433	-	MRLMPPHRVWKDELFEVDLIRVMQICMWFSLTVMYIEV	{hypothetical protein SF123566_0012 [Shigella flexneri 1235-66]}	{NA}	{NA}	{NA}	{NA}	{NA}
BF-6GL002929	Chromosome_1	3061866	3062003	-	LWRKFCERLMASPFWLLKPDLKHFYALRFTDYVSAFSGFFIFVDI	{hypothetical protein [Escherichia coli ISC11]}	{NA}	{NA}	{NA}	{NA}	{NA}
BF-6GL002933	Chromosome_1	3066804	3066926	+	MSEFSAWKGKTLWNSLEKQMFRRHIPQKKAATPNSSSNEQ	{NA}	{NA}	{NA}	{NA}	{NA}	{NA}
BF-6GL002958	Chromosome_1	3090711	3090854	-	VLKWLSSALSSAVKADLPVTCLTGFFLFSSVGIPTASGVHDDNDNCQ	{hypothetical protein CIT292_09248 [Citrobacter youngae ATCC 29220]}	{NA}	{NA}	{NA}	{NA}	{NA}
BF-6GL002973	Chromosome_1	3111302	3112378	+	MSAGNAVQNVNAQKLSTLTVPIAPIAEQKIIAEKLDTLLAQVDSTKTRLEQIPQILKRFRQAVLATAVNGDLTAEWRMNNNSNIVEEEIEKIKNILIAKKIVKKDLTYFKLDRKYQIPSDWLYVKLQSIATKITDGEHKTPKRESAGQLLISARNIQDGYLKLSDVDYVSDAEFQKLRNRCDPDCGDVLISCSGSIGRVCLVDENSKYVMVRSVALIKLMQDFVINKYMMYLLQSPLLQKEIEENSKSTAQANLFLGPIKNLGIPLPPVPEQAEIVRRVEQLFAYADTIEKQVNNALARVNSLTQSILAKAFRGELTAQWRAENPDLISGENSAAALLEKIKAERAASGGKKTSRKKA	{type-1 restriction enzyme StySJI specificity protein [Serratia marcescens]}	{K01154 hsdS type I restriction enzyme, S subunit 3.1.21.3 --}	{COG0732 Restriction endonuclease S subunit V Defense mechanisms}	{T1SB_ECOLX Type-1 restriction enzyme EcoBI specificity protein OS=Escherichia coli GN=hsdS PE=3 SV=1}	{IPR000055; Restriction endonuclease, type I, HsdS}	{GO:0003677; DNA binding; molecular_function GO:0006304; DNA modification; biological_process}
BF-6GL002976	Chromosome_1	3119317	3122673	-	MNYSCRISLFTQSICKEHALSQSEYTSILKCTPWLDKFLARRGLKQPDHRPLYEYHATCDEYDELKRLLRAIGLPDGYKSDKGYAACFTLFCSEWYRRDYERDCGWTWEPIYKTLGILLPSSEMGNIIPKGLDGYWGRPVRFYDTERRNFLGSLFSEGGLPFRLLKESDSRFQSMFSLILNQYDQAKSSNISTYALVHAAVEKSSLPVVFKEDTSVELISRMAEQLVSLVQIYDLSNHTEPVKELERVHPKWRDSFPVPLEDDTGTSFLNGLLRTASTESKPRLQKNKTTLCQFLWSENNPEAVQALISLPEELSFSIDSEPSTTRFELAIYEDGNEIASLGPAYATLSKSQAKIRVRKREIKFCRRNPAVSLFIVARAGGMFVGSNRLEGSEVAVGDV…	{hypothetical protein NGUA40_03544 [Salmonella enterica]}	{NA}	{NA}	{YJIT_ECOLI Putative uncharacterized protein YjiT OS=Escherichia coli (strain K12) GN=yjiT PE=5 SV=1}	{NA}	{NA}
BF-6GL002979	Chromosome_1	3126483	3126659	+	LIIPQEDTDSGHISAAQLQPTGTIQQEAIHIFECSSVCNPFRQRHIAEVFQIAPHRFS	{hypothetical protein [Cronobacter sakazakii]}	{NA}	{NA}	{NA}	{NA}	{NA}
BF-6GL002980	Chromosome_1	3126656	3126907	-	MTGALADLKVWVMDTGEPELEAEFRMLLGLMRRNGISDEHVNAMAVELYALVCQRQREEYEACKRAASDSGDFESWLHGQTDY	{hypothetical protein [Escherichia coli]}	{NA}	{NA}	{NA}	{NA}	{NA}
BF-6GL002981	Chromosome_1	3126939	3127364	-	MADEKPIKPLACDDPRRQRYAELLAQAGRMNIPRLHPGDANSVMSQLATMLGAPVPIVGAMTEHAAAWRACLLEQGLGDLLAGLSKQVLTIFFLLCWRDSALRLASKQKELLDIAIEGKTLKQASEARANDIKRNAYGIDD	{hypothetical protein [Escherichia coli]}	{NA}	{NA}	{NA}	{NA}	{NA}
BF-6GL002983	Chromosome_1	3127909	3128904	-	MTDNVYTPDQFRPHWGGVDADNDIHIEAYDRDVQTRLEAKSVFLAEGLSTYKPLKSSNQYRVDRLSGDLEVKGRSRGESLQPTAVRSDKLIISVDTLSYIRIPIDYQDDWTAPTYRAELSRNMGTAHAKFYDEAHTIQLIKATDFVPPPTLQPTFNPLTDNVVSLDLTTGNEEDAANELVHAIKVAVNRFLTEKDIPVAELVLLIDPAWFSILMEHKKLMNVRYSRDSGNDYAWRRVGYVAGVRVIELNSYPQEAITGHELGADYDVTVEEALTRATLFKPSSVLLTVEAQSVINRQWDDEREMTMVMDSYRLFNVGLRRPDCVINFRQAA	{phage capsid protein [Citrobacter amalonaticus]}	{NA}	{NA}	{NA}	{NA}	{NA}
BF-6GL002984	Chromosome_1	3128972	3129319	-	MTLLTPENVAAARAARSARIEHWKANASQLKQDFADEAHWRRLASRFGMRMPSAYVPGSELRLLRRAAKRAGISGADMRDAFGGGVAHLHELNPHWPAFALIGLILEVAAEKAAA	{hypothetical protein [Escherichia coli]}	{NA}	{NA}	{NA}	{NA}	{NA}
BF-6GL002985	Chromosome_1	3129479	3130165	-	MADQNVNPYLSGADIAPQQSPYMAAPVGADNGASRFDQTTPDADFLKTQPANINQSWSESNFANQQDQQIDVAAQVGDTLQLQDGTTVDLTPELHGLMGQFHQSVESQLGQGTVDAMLQYAGTLDAGTQSTLERMVLSGDPAQMQRAVQYLQERMASGSTTGYVPSQGNPYGQPAAQPVGMSHAEFIAAYDQLSQWAQQSGYGPGHRQYDDQYRALVAQRSAGKRAGR	{hypothetical protein [Escherichia coli]}	{NA}	{NA}	{NA}	{NA}	{NA}
BF-6GL002986	Chromosome_1	3130261	3130392	+	VVRLAEILSVDLVHMSQIDLTKIQGFGNEFQLLPAISRAAWLH	{NA}	{NA}	{NA}	{NA}	{NA}	{NA}
BF-6GL002987	Chromosome_1	3130422	3130658	-	MAENNEPLHPAVNPDLYVNLDEQREGYAPFESRGWDVLTQNLSGEGRTDPGQAPNQNPRQRPRGSVGERRWLRRHGLI	{hypothetical protein [Enterobacter cloacae]}	{NA}	{NA}	{NA}	{NA}	{NA}
BF-6GL002988	Chromosome_1	3130658	3131221	-	MTVLSLTDIQRINTLVKRDLLNVEEVVAATGYNPVDVEAVLRGVYVADLANQWRDEAAITLEEYNAIRKRWKPGKLHRDTEFMIARDMLIRPETVLAIAHSRFQNAHTHPMPKAVKAKPEKPQTMRRLLSVDLDQMHKLERFGWKQTEIAGELGISVEAVAHVLRLMRNRWSYPDILEDVNTRFGAK	{hypothetical protein [Enterobacter cloacae]}	{NA}	{NA}	{NA}	{NA}	{NA}
BF-6GL002989	Chromosome_1	3131218	3131394	-	MTPEQFRHWFSSLPEKYQRVARSMYDDARKTGTHTAASLLLIRTLIEDQINFDGDFTL	{MULTISPECIES: hypothetical protein [Enterobacteriaceae]}	{NA}	{NA}	{NA}	{NA}	{NA}
BF-6GL002990	Chromosome_1	3131391	3131600	-	MTKSEFEAGAWELKTLLLGALTRRLKDDEAGESRMAAAELSSCVNFLKQNAADSPDTTFNNVFPEDDDQ	{MULTISPECIES: hypothetical protein [Enterobacteriaceae]}	{NA}	{NA}	{NA}	{NA}	{NA}
BF-6GL002993	Chromosome_1	3136529	3137344	-	MQSEIITQKNGKGIFDRKAWLAESKKLYLSAKLLRSEGERNKKLFKITDKKSPVVHEYIDIASSTDKTSRLLLGYAFEMLLKSAILLMNLGAQKDTIDIKFRDYGHKLDRMAIDLELALTVDELKLLKIASQDIVLQARYPIGKVDDTNYISELNKRNIQLADGKIFVGMIELYDKIKDIVARFDNDSTNCAEFNVLRGSDFILFMRNGGGLSSRAIVNFAAQFPEGNKRKSYLKEIIETHAGKFALLYTYRWASFSFFEDTGKKLIPLEE	{hypothetical protein [Klebsiella sp. OBRC7]}	{NA}	{NA}	{NA}	{NA}	{NA}
BF-6GL002994	Chromosome_1	3137380	3138330	-	VVSLHIRPKWSGTMAGQDKNKIPDWKALEQLVAMIQKQLSPDAVVQHNVMLDGIQSETKRQVDVLVEQSIGQYKMRIVIDCKDYANPVDVKGVEEFHGLVQDVCAHQGALVCPAGFTKSALRRAQKLQIALYRPVSTGDHKWRAEVTAPVLCDFRNSFMSFGIRCSAPKPLLIPNEFYKLPVYSPENELLGTALGLAQSRWDSGALPSEPGEHDELLIFEGVKTQIDNGYGDKVEVTLTLRLFVKQNLYLGHLPIEDINGLQDEHTGHIVTNAFTLGGLNPDEVERDWQRIEDMGTIEFEPLLKVVGYNCYGIGPG	{hypothetical protein [Cronobacter malonaticus]}	{NA}	{NA}	{NA}	{IPR007560; Restriction endonuclease type IV, Mrr IPR011335; Restriction endonuclease type II-like IPR011856; tRNA endonuclease-like domain}	{GO:0003676; nucleic acid binding; molecular_function GO:0003677; DNA binding; molecular_function GO:0004518; nuclease activity; molecular_function GO:0004519; endonuclease activity; molecular_function GO:0009307; DNA restriction-modification system; biological_process}
BF-6GL003008	Chromosome_1	3154482	3154595	-	MLFHHYSFNTILKNKEEMAANAIYCSHDFSADFRIYI	{hypothetical protein AB07_3408 [Escherichia coli 5-172-05_S1_C1]}	{NA}	{NA}	{NA}	{NA}	{NA}
BF-6GL003109	Chromosome_1	3265005	3265124	+	LIEQYHLYFSLFHDYIWNLPILSARQSSTKYQRLDYHIK	{NA}	{NA}	{NA}	{NA}	{NA}	{NA}
BF-6GL003111	Chromosome_1	3267406	3267519	+	LFGSLNHPLLWQAFNKRRSPIGTALIAEFSDKKLTQN	{hypothetical protein CIT292_09014 [Citrobacter youngae ATCC 29220]}	{NA}	{NA}	{NA}	{NA}	{NA}
BF-6GL003131	Chromosome_1	3284956	3285081	-	MPVDWATAQIFDGITIGFAYDDVTEIVMECEVRRCFDGIFC	{hypothetical protein P10159_2214 [Citrobacter freundii]}	{NA}	{NA}	{NA}	{NA}	{NA}
BF-6GL003139	Chromosome_1	3294924	3295043	-	MELKSVEDTSWLQLFIKNTALCKHESGRIRCDACPVPEG	{Uncharacterised protein [Escherichia coli]}	{NA}	{NA}	{NA}	{NA}	{NA}
BF-6GL003145	Chromosome_1	3306353	3306481	-	LWKGCNLWIADTPYECDAGKYYPEKMGCKAGEKQSVLYFICF	{NA}	{NA}	{NA}	{NA}	{NA}	{NA}
BF-6GL003156	Chromosome_1	3321953	3322066	-	VDFLKSQQGQMRPKNGRLPKKAAIIHKIPAFVGTTAR	{hypothetical protein P10159_3109 [Citrobacter freundii]}	{NA}	{NA}	{NA}	{NA}	{NA}
BF-6GL003182	Chromosome_1	3343654	3343818	+	MSVIDSAQSDSDKAQGCAGNITSVTLPDRHVLEIRHVKYDDSLFFVRVLTKNRP	{hypothetical protein CIWKM_17_00410 [Citrobacter werkmanii NBRC 105721]}	{NA}	{NA}	{NA}	{NA}	{NA}
BF-6GL003187	Chromosome_1	3348313	3348426	+	MEFFNAYYHYHLHGIQRNPLRTGPFADYLHKNAILSG	{hypothetical protein P10159_3078 [Citrobacter freundii]}	{NA}	{NA}	{NA}	{NA}	{NA}
BF-6GL003203	Chromosome_1	3365921	3366055	+	MRKLATNFAELLQDLHLFFTSARAKKCMKMQKIFWLKSNQFTGK	{hypothetical protein CIT292_11149 [Citrobacter youngae ATCC 29220]}	{NA}	{NA}	{NA}	{NA}	{NA}
BF-6GL003222	Chromosome_1	3384324	3384437	-	MAVITGCFPDSRIRRLRRHPATSPVVLCLPGLNNIFQ	{NA}	{NA}	{NA}	{NA}	{NA}	{NA}
BF-6GL003272	Chromosome_1	3440912	3441031	-	VELKSVEDTSWLQLFIKNTALCKHESGRIRCDACPVPEG	{hypothetical protein ESA_00050 [Cronobacter sakazakii ATCC BAA-894]}	{NA}	{NA}	{NA}	{NA}	{NA}
BF-6GL003277	Chromosome_1	3450814	3451002	+	MPFFLSDNPALRHKLLQVAGKNDPQANSGESFLLASLPRGREQRPHGLDCRFGTEDAKGKVS	{hypothetical protein [Citrobacter freundii]}	{NA}	{NA}	{NA}	{NA}	{NA}
BF-6GL003292	Chromosome_1	3462518	3462634	+	MNRKYLRLNHGVTSSRFTNFLRLDKSTTWPESIVEVKK	{NA}	{NA}	{NA}	{NA}	{NA}	{NA}
BF-6GL003307	Chromosome_1	3482627	3482746	-	VELKSVEDTSWLQLFIKNTALCKHESGRIRCDACPVPEG	{hypothetical protein ESA_00050 [Cronobacter sakazakii ATCC BAA-894]}	{NA}	{NA}	{NA}	{NA}	{NA}
BF-6GL003335	Chromosome_1	3521525	3521644	+	VYFRKKAETFGILPTISMSGKNQKIKRTQITSRNILPKK	{hypothetical protein [Escherichia coli ISC11]}	{NA}	{NA}	{NA}	{NA}	{NA}
BF-6GL003394	Chromosome_1	3578285	3578401	-	MKMGKLGCVRFWKAARKNKNRSRNNYFLVSLRCMLFEK	{hypothetical protein SPAB_04993 [Salmonella enterica subsp. enterica serovar Paratyphi B str. SPB7]}	{NA}	{NA}	{NA}	{NA}	{NA}
BF-6GL003411	Chromosome_1	3596607	3596753	+	MSVPVYQIMGKGCHRRDENMSFSPFLSKNFCSSSALLANKTVDNFVNK	{FIG00639588: hypothetical protein [Citrobacter pasteurii]}	{NA}	{NA}	{NA}	{NA}	{NA}
BF-6GL003418	Chromosome_1	3602425	3602544	-	MELKSVEDTSWLQLFIKNTALCKHESGRIRCDACPVPEG	{Uncharacterised protein [Escherichia coli]}	{NA}	{NA}	{NA}	{NA}	{NA}
BF-6GL003498	Chromosome_1	3697460	3697579	-	MELKSVEDTSWLQLFIKNTALCKHESGRIRCDACPVPEG	{Uncharacterised protein [Escherichia coli]}	{NA}	{NA}	{NA}	{NA}	{NA}
BF-6GL003515	Chromosome_1	3720327	3720449	+	VLIFYYKCQSVVLLLLGVVFEIVSLFTLKYQKDEMAPFAT	{hypothetical protein CIT292_10589 [Citrobacter youngae ATCC 29220]}	{NA}	{NA}	{NA}	{NA}	{NA}
BF-6GL003542	Chromosome_1	3746981	3747136	-	MIQNRLSVNDPGEVLQVLARILKKLMSKDALLLKRSNKDPGRSLRFIHQPV	{hypothetical protein HMPREF3220_00848 [Citrobacter koseri]}	{NA}	{NA}	{NA}	{NA}	{NA}
BF-6GL003553	Chromosome_1	3760439	3760600	+	VALARVPGYVPSLPPVCDIMLEQPLKNAIPLHIVSVTNIFFIIIYSSVFIVFA	{hypothetical protein NGUA40_01672 [Salmonella enterica]}	{NA}	{NA}	{NA}	{NA}	{NA}
BF-6GL003556	Chromosome_1	3761794	3761952	-	MFTHKNIPSLRVLVLDIFTVKHSLQQDSFMCADAQKSPVISGGAKAWSYLAI	{NA}	{NA}	{NA}	{NA}	{NA}	{NA}
BF-6GL003557	Chromosome_1	3762136	3762576	+	MVRIGSGASRELKDVKLSRYACYLVVQNGDPAKPVIAAGQTYFAIQTRRQELADDAAFKSLREDEKRLFLRNELKEHNKHLVETAQLAGVETAFDFAIFQNHGYKGLYGGLDQRAIHELGGTMPEALPLPEKSIQQLQIDVKKNAK	{DNA-damage-inducible protein D [Salmonella enterica]}	{K14623 dinD DNA-damage-inducible protein D -- --}	{NA}	{DIND_ECOLI DNA-damage-inducible protein D OS=Escherichia coli (strain K12) GN=dinD PE=4 SV=1}	{NA}	{NA}
BF-6GL003591	Chromosome_1	3800194	3800367	-	VLIAPVHCQVAKIGGSEKLAIVRTQSAQQRVLIVFGNRIGNLYLHPILLKNYNVWLI	{NA}	{NA}	{NA}	{NA}	{NA}	{NA}
BF-6GL003630	Chromosome_1	3844465	3844593	+	MEMPWHSFTGLEFAGLGGMPGLVSSPGRRGNFTITAADNTVE	{NA}	{NA}	{NA}	{NA}	{NA}	{NA}
BF-6GL003676	Chromosome_1	3889757	3889915	-	MPAAVCILADALNITAVCGFRHTIKKIFFLVLSCFIWQEKCEFQNPSQITFG	{hypothetical protein CIT292_10390 [Citrobacter youngae ATCC 29220]}	{NA}	{NA}	{NA}	{NA}	{NA}
BF-6GL003677	Chromosome_1	3889972	3890085	-	VDSVGVGMVALFSDVIGNVMDGDDSVKQNQKNEDQHA	{hypothetical protein SF123566_7993 [Shigella flexneri 1235-66]}	{NA}	{NA}	{NA}	{NA}	{NA}
BF-6GL003704	Chromosome_1	3918308	3918433	+	LFKFDRFFISKFHYAKSDFKYSDQNLTDQRGGLFFKICKIK	{hypothetical protein HMPREF3212_02740 [Citrobacter freundii]}	{NA}	{NA}	{NA}	{NA}	{NA}
BF-6GL003711	Chromosome_1	3925870	3926007	+	MKRDKFLFSDSTQNSHTERGMTIAIFYLRITVFCLMMNLRSRSLF	{NA}	{NA}	{NA}	{NA}	{NA}	{NA}
BF-6GL003733	Chromosome_1	3947139	3947315	-	MAVFLHKQNGKFSANNHTEAPFIPGKNGMKCRQNGMKCLDCGMNDETKCRDTEFYRKS	{hypothetical protein HMPREF9428_03849 [Citrobacter freundii 4_7_47CFAA]}	{NA}	{NA}	{NA}	{NA}	{NA}
BF-6GL003745	Chromosome_1	3961300	3961551	+	MYFPGLMVGRNVANWQESFQRTGEKRVKCEALRRAEYCAVIWRMGYRRISGKPGIPGEAQCCGGLIPGGIGCWKEKTPARCSV	{hypothetical protein CIT292_10314 [Citrobacter youngae ATCC 29220]}	{NA}	{NA}	{NA}	{NA}	{NA}
BF-6GL003751	Chromosome_1	3968212	3968346	+	VVNYIKTTFHYFFEPARVLRCFCRLVFILPAAERKVLRPSADNL	{hypothetical protein CIT292_10308 [Citrobacter youngae ATCC 29220]}	{NA}	{NA}	{NA}	{NA}	{NA}
BF-6GL003783	Chromosome_1	4007191	4007307	-	MAIERAGVKATRAAKEVNDENAVKSGSNVVIISVPGRK	{hypothetical protein [Citrobacter pasteurii]}	{NA}	{NA}	{NA}	{NA}	{NA}
BF-6GL003810	Chromosome_1	4032206	4032358	+	MQHFIPLFVPLFYADKRAFFCLSIVKSRILSFLNRLKYRDFSLILLKKLC	{hypothetical protein P10159_2388 [Citrobacter freundii]}	{NA}	{NA}	{NA}	{NA}	{NA}
BF-6GL003872	Chromosome_1	4103593	4103709	-	LKAIADDLLITRCFNGYINASGLPLYYRAFVYKLPKCH	{hypothetical protein P10159_2325 [Citrobacter freundii]}	{NA}	{NA}	{NA}	{NA}	{NA}
BF-6GL003877	Chromosome_1	4107197	4107388	+	MSPGLMFAGLHACHDQKCVGFGDLFSCQTRLSIEIIFSLTLAISYEVSVHVLLRWVSAKRVYH	{putative shikimate kinase I [Citrobacter youngae ATCC 29220]}	{NA}	{NA}	{NA}	{NA}	{NA}
BF-6GL003885	Chromosome_1	4113871	4114011	+	MFSALLKKPGFARFFFACSLVNLKKCEPSRRLHISPLRYIFILMKI	{NA}	{NA}	{NA}	{NA}	{NA}	{NA}
BF-6GL003983	Chromosome_1	4199096	4199215	+	MELKSVEDTSWLQLFIKNTALCKHESGRIRCDACPVPEG	{Uncharacterised protein [Escherichia coli]}	{NA}	{NA}	{NA}	{NA}	{NA}
BF-6GL003989	Chromosome_1	4205783	4205950	+	MWIVKIMDKKKGCGQALRNDLNEINGYLINKQRESVPMKKASVDAFILQINQCAD	{hypothetical protein NGUA40_00737 [Salmonella enterica]}	{NA}	{NA}	{NA}	{NA}	{NA}
BF-6GL004002	Chromosome_1	4218821	4218943	+	VLMPLHEIARLVSHCAAIFCHFRVKDKIYLQCAIVTLSAP	{hypothetical protein P10159_3151 [Citrobacter freundii]}	{NA}	{NA}	{NA}	{NA}	{NA}
BF-6GL004031	Chromosome_1	4250144	4250263	+	MPNIVSLHAREDDKSGNNAVVKTDVIFFWTLFMEWISYF	{hypothetical protein AB07_4116 [Escherichia coli 5-172-05_S1_C1]}	{NA}	{NA}	{NA}	{NA}	{NA}
BF-6GL004039	Chromosome_1	4257935	4258177	-	MVSLLVLLTDELIRSQTMLETQLTRGGSLTTEKNQQTINAMNNYQEIITRKRLLYSENCILCGGFFGQNSWRRCVAGQQL	{NA}	{NA}	{NA}	{NA}	{NA}	{NA}
BF-6GL004042	Chromosome_1	4264319	4264456	+	MMSRLLIQKASSGFPRYRESTHRSNGNLIYAKMCYRAINFMKLLK	{hypothetical protein CIT292_10687 [Citrobacter youngae ATCC 29220]}	{NA}	{NA}	{NA}	{NA}	{NA}
BF-6GL004083	Chromosome_1	4301258	4301392	-	MSTLLRLCKSMNAYQRISSKINMPSAPLFNEIVTKLFLSSRKND	{NA}	{NA}	{NA}	{NA}	{NA}	{NA}
BF-6GL004134	Chromosome_1	4354444	4354584	+	LFVPCFLSKNKQTFLSVKASAGACSGAIPYARRVLVFIIILKRDIW	{NA}	{NA}	{NA}	{NA}	{NA}	{NA}
BF-6GL004141	Chromosome_1	4361986	4362099	-	LFVCKKTLHLSIFKPMKTNHHHMQHYINTDFARFVSN	{NA}	{NA}	{NA}	{NA}	{NA}	{NA}
BF-6GL004149	Chromosome_1	4371539	4371700	-	VKPVLLFKQKNADGQVWAGPAENCRRVSVRQGEPAWMLAQGALCMDATSRPAR	{hypothetical protein [Escherichia coli ISC11]}	{NA}	{NA}	{NA}	{NA}	{NA}
BF-6GL004170	Chromosome_1	4389701	4389814	-	MRHQNAHWMGNNTMKGLLHDYATFIGAILAFGAREPG	{NA}	{NA}	{NA}	{NA}	{NA}	{NA}
BF-6GL004186	Chromosome_1	4410864	4411130	+	VTEEALATTTTSAATVAASATLFVVMFLVTACVAMLFTFAAACMVLTVAAFVVMSFTLAAAFVLVLCMFTATFMMVLHHRLLMLFRYI	{MULTISPECIES: membrane protein [Enterobacteriaceae]}	{NA}	{NA}	{NA}	{NA}	{NA}
BF-6GL004191	Chromosome_1	4416007	4416156	+	VIAIFCSEMKLNQARNQHNANQLDFFLLRSEQATRRSQSFLRGFTQDGA	{NA}	{NA}	{NA}	{NA}	{NA}	{NA}
BF-6GL004204	Chromosome_1	4427886	4428050	-	LEEFPGSARNDIYLIVVIVLYNKLRKSTAASSFQQPKKDIHCEKSMEACENKFL	{NA}	{NA}	{NA}	{NA}	{NA}	{NA}
BF-6GL004205	Chromosome_1	4428084	4428218	+	LLPFWLSQHSLAWLKLARQALIRMAVLVATMQAVPATKTNILIN	{hypothetical protein CIWKM_11_03750 [Citrobacter werkmanii NBRC 105721]}	{NA}	{NA}	{NA}	{NA}	{NA}
BF-6GL004206	Chromosome_1	4428240	4428368	+	VGLLIVRSAIVEIKYKLIKIDILLTGCVIVVYICVMRNIYAA	{NA}	{NA}	{NA}	{NA}	{NA}	{NA}
BF-6GL004250	Chromosome_1	4470862	4470984	-	LKLKSVGNCVIIAQPAKDFAHFANFTVPIISVESASNVIL	{hypothetical protein CIT292_10904 [Citrobacter youngae ATCC 29220]}	{NA}	{NA}	{NA}	{NA}	{NA}
BF-6GL004284	Chromosome_1	4504105	4504233	+	VLKGEDKSNPFIVAGPYSMKRKSMLDGNCYRIHHQKLAVNKQ	{hypothetical protein SF123566_10060 [Shigella flexneri 1235-66]}	{NA}	{NA}	{NA}	{NA}	{NA}
BF-6GL004286	Chromosome_1	4506533	4506667	+	VNFSPLSASRCVEVYDDVDLCPVSVAEQAIRAKNSRQPAQAVLF	{hypothetical protein P10159_3521 [Citrobacter freundii]}	{NA}	{NA}	{NA}	{NA}	{NA}
BF-6GL004313	Chromosome_1	4531179	4531349	-	VCFLYEPRAAFYTDKKVKKQKINTHIASTVRKNFQLHFQYNETLLKKSWKSGEELS	{hypothetical protein D186_09558 [Citrobacter freundii ATCC 8090 = MTCC 1658]}	{NA}	{NA}	{NA}	{NA}	{NA}
BF-6GL004319	Chromosome_1	4538412	4538534	+	MQFALHGFSPLIDFALPHEYFIFNANSYPKNKIRKMYAAN	{hypothetical protein NGUA40_00434 [Salmonella enterica]}	{NA}	{NA}	{NA}	{NA}	{NA}
BF-6GL004366	Chromosome_1	4584992	4585147	-	LVECIDDSLEGGTLFTQRLRAFGFVPYVRLLQLGVYFFQTLFLGIIVKDTP	{hypothetical protein AC26_2779 [Escherichia coli 1-176-05_S3_C2]}	{NA}	{NA}	{NA}	{NA}	{NA}
BF-6GL004421	Chromosome_1	4645222	4645371	-	VGVFHSYPIFLWITWCKILFIVSDQNWKTYIAVAQQRAREYKNQYKSNN	{hypothetical protein [Escherichia coli]}	{NA}	{NA}	{NA}	{NA}	{NA}
BF-6GL004461	Chromosome_1	4695636	4695791	-	MSRHEINLNDEKSGAKNSTSEEEIKKGSTVKTVLPVRFAAFQLLLVLPAHP	{NA}	{NA}	{NA}	{NA}	{NA}	{NA}
BF-6GL004495	Chromosome_1	4733457	4733633	-	MPELVFVDAPPSTELTGAGGFEVFEQPASHNETSDNAAIRRMVNLWLPALIYPPGKFG	{hypothetical protein SF123566_4859 [Shigella flexneri 1235-66]}	{NA}	{NA}	{NA}	{NA}	{NA}
BF-6GL004507	Chromosome_1	4744560	4744679	+	VNINQLVVSFGLCCKEEKDERVTAKMIAINSLWTAQYTA	{NA}	{NA}	{NA}	{NA}	{NA}	{NA}
BF-6GL004547	Chromosome_1	4800234	4800347	+	VLRGLLFNQFQCPLAEGYFVHTASCEVVVLKAINMPG	{NA}	{NA}	{NA}	{NA}	{NA}	{NA}
BF-6GL004565	Chromosome_1	4818845	4818958	+	LQVACQLFNCLIFNYLLFIVYKVIVKMTVYFIVDMTI	{NA}	{NA}	{NA}	{NA}	{NA}	{NA}
BF-6GL004620	Chromosome_1	4871330	4871455	-	MCENSPPSDFITMILKEINTTKPFTIKSKKTIFHNKTIIDS	{NA}	{NA}	{NA}	{NA}	{NA}	{NA}
BF-6GL004639	Chromosome_1	4891983	4892129	-	LASVSFLAVTTITLVSAITMVATITIAVTVTGVSEYRGGAHRHRGNGD	{NA}	{NA}	{NA}	{NA}	{NA}	{NA}
BF-6GL004654	Chromosome_1	4910793	4910924	-	MPDHLLLFTDNSPTLHAIKNICAYEFFRDYYEQKMLTVDTIIF	{NA}	{NA}	{NA}	{NA}	{NA}	{NA}
BF-6GL004660	Chromosome_1	4916507	4916632	+	LIGPWQCITADVNLVLYNTSSSFFRTPNTSFFKGINYRAFA	{NA}	{NA}	{NA}	{NA}	{NA}	{NA}
BF-6GL004662	Chromosome_1	4917108	4917332	-	MFPGESMEQVTQCSGEHNTLSHDFVIVERVYNNDKIQIGVFIKSAMDNRTASEKGMNSRIRLEFKLELLCKTSV	{hypothetical protein KOXM_27675 [Klebsiella oxytoca M5al]}	{NA}	{NA}	{NA}	{NA}	{NA}
BF-6GL004666	Chromosome_1	4920378	4921289	+	MTTLVPPTKFCIYSDDSRAGTLNFINSIESIGVKNKGRVIVDLSKVKFASAAASVLFFAIVNRAQFLTKDPNFIRFKWPKKDDNPDGHRWIVGTGLARALLAGTEEKLDALTREERYFQSAVEPYEHIVETVLMLQKSALLNDDQLGLLLTAISEALLNVSHHAYEDEGFESDIQLLKGKRWWQCAWFNPDENKVVFIVCDLGLGIFRSFVPHGDGHSIQNEVSSVERAMLVGESRFVGSGRGNGSEDIKRPIGAGCEDNETLLILTGRARYNYNSNDSSPRCEKLAEYIPGTLLQWSLVPRR	{MULTISPECIES: hypothetical protein [Escherichia]}	{NA}	{NA}	{NA}	{NA}	{NA}
BF-6GL004667	Chromosome_1	4921396	4921620	+	VPALNGAEQEIVVDFRGIALGVGSSFLEEAFGGLIRKEGIPKANVKARLVIKSDVPFYKEQIDKFIDLAQPERA	{Uncharacterised protein (plasmid) [Escherichia coli] }	{NA}	{NA}	{NA}	{IPR025474; Domain of unknown function DUF4325}	{NA}
BF-6GL004670	Chromosome_1	4924189	4924524	-	MIDKYRLEDMRRESGEKGELARWVIQLQTDLDSERRKAGNSPVIPNGYVLVPIVPTEDMIINGFESIPDPHFSDEKEWEEYEALSGCRQAARRAELCWAAMIKAAPKQENI	{hypothetical protein [Citrobacter sp. JT3]}	{NA}	{NA}	{NA}	{NA}	{NA}
BF-6GL004672	Chromosome_1	4925069	4925293	-	MAIAERIAIGPSGDTYEIHLGANCYHYRTDGRANLMKEGMNHAYPCRVTSETIKYALAAIVDLQQKLTDAGIEG	{hypothetical protein L420_02849 [Enterobacter cloacae UCICRE 9]}	{NA}	{NA}	{NA}	{NA}	{NA}
BF-6GL004679	Chromosome_1	4928577	4928708	+	VAEFLLLVVKPASQPFPKTPVSESSGYSYATGGYFVGVLPVRC	{NA}	{NA}	{NA}	{NA}	{NA}	{NA}
BF-6GL004681	Plasmid_1	1148	1345	+	MVIREQITIQAFINHNMLRLLFYNTALLCYLDNIAIFYDDTQSLRILNVSSGASTDSFNLLDETV	{hypothetical protein Y71_5940 [Kosakonia radicincitans DSM 16656]}	{NA}	{NA}	{NA}	{NA}	{NA}
BF-6GL004682	Plasmid_1	1740	1913	+	LWPAAITGILPVILPTVLLEVTTHQFITAYIDFAKNMPLHGVDKYVHKEAFFTILLD	{NA}	{NA}	{NA}	{NA}	{NA}	{NA}
BF-6GL004696	Plasmid_1	15557	15694	+	LLVDPIHVTWGDSEPERTFKVFHATFLAEHNEFSILVSGYGMDGE	{NA}	{NA}	{NA}	{NA}	{NA}	{NA}
BF-6GL004703	Plasmid_1	21331	21537	+	MEIPDSRTERKSQQMHQGKDMIGETRGIGVMLPDFQVTFVVGVRLENGKYPTLSLFFVQIASRVYGDS	{hypothetical protein SX4_2672 [Vibrio mimicus SX-4]}	{NA}	{NA}	{NA}	{NA}	{NA}
BF-6GL004713	Plasmid_1	34883	35005	-	VAAEKTVCQPQAITDSAESSVFLWLFFLTVTVLNTIESVG	{hypothetical protein HMPREF9540_01105 [Escherichia coli MS 115-1]}	{NA}	{NA}	{NA}	{NA}	{NA}
BF-6GL004721	Plasmid_1	40767	40886	+	VFLHDGQMKTWRPSVFLSVMIIIALMAIYYSSGDAADGN	{NA}	{NA}	{NA}	{NA}	{NA}	{NA}
BF-6GL004728	Plasmid_1	47316	47612	-	MKMHDAVTIVATITAHSGSREKVLQALKTVERDVQGEPGCELYQLHLNRENDHQFVMIERWQSAKMLEQHAQAAPFGALVRAIEGIADLQVTTLTTSV	{antibiotic biosynthesis monooxygenase [Escherichia coli]}	{NA}	{COG1359 Quinol monooxygenase YgiN C Energy production and conversion}	{NA}	{IPR007138; Antibiotic biosynthesis monooxygenase domain IPR011008; Dimeric alpha-beta barrel}	{NA}
BF-6GL004732	Plasmid_1	52080	52202	+	MAHPATGVPMWGLQEPDGKTGTARLPQAGEMARPGTAVSF	{hypothetical protein A1UI_00074 [Escherichia coli KTE73]}	{NA}	{NA}	{NA}	{NA}	{NA}
BF-6GL004733	Plasmid_1	52356	52577	-	VSNVECPPEFRAATSIGFTFFRPTLSCWFAAASSPGRNTLHFVPVAITGIRIKGRISVMDSGIIAGKTRAEFT	{hypothetical protein Y71_6132 [Kosakonia radicincitans DSM 16656]}	{NA}	{NA}	{NA}	{NA}	{NA}
BF-6GL004735	Plasmid_1	53066	53179	-	VYYQPDSWTEAERPAVVKLVNDVNLASRYRDRNHLTE	{hypothetical protein Y71_6130 [Kosakonia radicincitans DSM 16656]}	{NA}	{NA}	{NA}	{NA}	{NA}
BF-6GL004737	Plasmid_1	53698	54561	-	MGRKKQSNRSVSAPAVDAEKEIIDPRWNIFFFAAIDRPWVLNPHLFYAEQAQERLLSQFSDVEIRSEATKKGESFIESAGDWFNPDYHDESDVYENIEQIEACHWVALREMKVTVTLSLTAGMYHQFDKALRDLLIREARSWRWLDMVVISDLIWNLSFPRLMDLMEWLGIEVRNMPCFPLISACHQVVNVYKHGDGDAHQKLVNAHPEYYSVWQCEGYPQERPARHEELEVSEEQFREFAEAITVFWKSLPEGLSYSGMGKEPKWFGKAYEKVKCDKEKRERKAEE	{MULTISPECIES: hypothetical protein [Enterobacteriaceae]}	{NA}	{NA}	{NA}	{NA}	{NA}
BF-6GL004749	Plasmid_1	70887	71711	-	MRQTKIVNIFYASAEELQLGINEIDTEITTALQNGNMEAVKKATLLKNTMISLLDNKQKGELVQETCTSGEKADSSVEITDAMAYAFHAASGEGAIGSDDVEEIKRGLRVVINECGLTNHLVKIPAGLHDATAQLVVNFASEMAGKLYRAQEKYGRGAEWAKSDWKDECLKELHRHLSKGDPRDVAAYCMFSWHHGWLTHSEQPAIAGLSERVLFDSFMKDDYSPDSSGSVSEEEERVFLEVLFHIWQGRAAVQNGLTQQEMDIVMKYREQNQK	{MULTISPECIES: hypothetical protein [Enterobacteriaceae]}	{NA}	{NA}	{NA}	{NA}	{NA}
BF-6GL004760	Plasmid_1	82019	82336	-	MTDENQIKVLFCILRRRFVDYVPEFENCVEEREVINETPKGYRMSVSYGTSVYLHADYEFFESRQAAYQWCARRVTASIEKMKQKMQAAEATKIKLIEASGNCGE	{MULTISPECIES: hypothetical protein [Enterobacteriaceae]}	{NA}	{NA}	{NA}	{NA}	{NA}
BF-6GL004764	Plasmid_1	87492	87629	+	MRKMTLYAYNCNGNKIETLTFYFVFSSFCDLEMQFNDTSSFSSGD	{hypothetical protein Y71_6096 [Kosakonia radicincitans DSM 16656]}	{NA}	{NA}	{NA}	{NA}	{NA}
BF-6GL004767	Plasmid_1	89232	89384	+	LDGDCPRGGQTFLRAHCARFSSVTLQGWLGIGLLQYSTTKLGTAGWNAKI	{hypothetical protein Y71_6094 [Kosakonia radicincitans DSM 16656]}	{NA}	{NA}	{NA}	{NA}	{NA}
BF-6GL004769	Plasmid_1	91469	91633	-	MKAQAVRNHSFGSLKLSASNAAAAALAHPVTHFFMLFAIVMYLVYGGVVLGIKP	{hypothetical protein CSAG_04012 [Citrobacter sp. 30_2]}	{NA}	{NA}	{NA}	{NA}	{NA}
BF-6GL004778	Plasmid_1	95582	96136	-	MLNPAICAMFMFQGFQHEVSRLTALSVANPIPLTFNCDSVQTMICETLAGGEIECAHWMLDAAEQICKACEPAYQASEEPGVWYYDIAERLGAEVACRCVKGDISTDQLVAVAVNLTESWNTLSEDSNQEPDCGSYENTVRTLVERADTAEAACVEAVRILDGGERQALSKAIAILRPVAATLQ	{MULTISPECIES: hypothetical protein [Enterobacteriaceae]}	{NA}	{NA}	{NA}	{NA}	{NA}
BF-6GL004785	Plasmid_1	99384	99503	-	MNEIPQYVYDLIGICLFVGMWVGGVLLIWFIFSNGESDE	{hypothetical protein HMPREF1144_2955 [Klebsiella sp. OBRC7]}	{NA}	{NA}	{NA}	{NA}	{NA}
BF-6GL004789	Plasmid_1	101494	101664	-	MSEKMMKQNELLEVAKAMRDYIDALPTDVVAALPVMPGFDRDWADEVIYEAESASK	{hypothetical protein Y71_6072 [Kosakonia radicincitans DSM 16656]}	{NA}	{NA}	{NA}	{NA}	{NA}
BF-6GL004794	Plasmid_1	104603	104743	-	MSEAFRTRKAREWQRENGELYYGHDSAVMYAHEKCILNLESKFTSN	{hypothetical protein Y71_6066 [Kosakonia radicincitans DSM 16656]}	{NA}	{NA}	{NA}	{NA}	{NA}
BF-6GL004798	Plasmid_1	110356	110532	+	VIGSLSHFSGSHPGFIVWHIRTLSSAAQEAQPGSGYRSQVHPHAGGCTGFISLPVNGL	{NA}	{NA}	{NA}	{NA}	{NA}	{NA}
BF-6GL004800	Plasmid_1	110615	111214	+	MCWPAIAGFAGIKLEPNGGIEDKLGDFRNGDLVFVFLLFGVDDIAVIHVEIEPQAVNCVDCHNRIPSEDVVDDWDAATFYLLIQGAETTVINDVEFTRHGGAMEVGELFSAKDENRGSRGDGHAGSFSAIAANRKGDYPIRAGGQEIGENRMKGFIRLIAEYVGQCLHDAPRDLVLCCTDTSTTRARQVTKAIRRVLSE	{hypothetical protein Y71_6058 [Kosakonia radicincitans DSM 16656]}	{NA}	{NA}	{NA}	{NA}	{NA}
BF-6GL004812	Plasmid_1	118172	118318	+	VQAAAHDDGELHGTGQMKWCSDTRGCGLQKKVLSLSAGELDNKQDVQM	{NA}	{NA}	{NA}	{NA}	{NA}	{NA}
BF-6GL004816	Plasmid_1	121326	121532	+	VRFDYYHAQPPDVKIEKTDAIASALFTFHIRAREIVRCIPTRSYPGENTRDHIAIILIHFRRDKSAIA	{hypothetical protein Y71_6041 [Kosakonia radicincitans DSM 16656]}	{NA}	{NA}	{NA}	{NA}	{NA}
BF-6GL004818	Plasmid_1	122693	122932	-	MSDGFEENAEFFTLTYEAEKSVSHNLAFVRIAPLLWLRAGARGERIEKIPTKGWEVTDAYGLLLGKVRISRSFLPKLTR	{MULTISPECIES: DNA methylase N-4/N-6 domain protein [Enterobacteriaceae]}	{K07316 mod adenine-specific DNA-methyltransferase 2.1.1.72 --}	{NA}	{NA}	{NA}	{NA}
BF-6GL004819	Plasmid_1	123190	123387	+	VVMFLVTACVAMLFTFAAACMVLTVAAFVVMSFTLAAAFVLVLCMFTATFMMVLHHRLLMLFRYI	{MULTISPECIES: membrane protein [Enterobacteriaceae]}	{NA}	{NA}	{NA}	{NA}	{NA}
BF-6GL004843	Plasmid_1	146454	146669	-	MLGLVFFIVLEFYTCTGTGSIISVFIANAQLAFTFKAKLTLKFLTEFFEGFNLIASFTAFAPRGEIFISHV	{hypothetical protein Y71_5983 [Kosakonia radicincitans DSM 16656]}	{NA}	{NA}	{NA}	{NA}	{NA}
BF-6GL004851	Plasmid_1	155517	156326	-	MVNFFYRNLWRIEMSSDATKMVEAFVKDPLSYDRFGPELISNQKCVLNINGHEMSIDEAVKMSDIEKSLLDEIYHLIDAMTKAEVNFSKGKKNLFRRMFDHLTGSEILRKAQLDIYNKVVMKLCERIPDHFKMLTAHAEITKGLEAIYAQDIHQLEVFIDVVESYLKNKNECDYSVTSNEYMAINRLRIRVNNFQGVLVGLKLSQVQAQMSYETAVDVKDSLRDIKDNLLPMWEGQAKNINASGVCSGIDEVAHEKFKKLVNKLNKNIR	{MULTISPECIES: hypothetical protein [Enterobacteriaceae]}	{NA}	{NA}	{NA}	{NA}	{NA}
BF-6GL004860	Plasmid_1	169866	170585	+	VRFFFGRSYMTDSCIDGLRLVSTSYHIGLPWIEWSEARSYIVCRALVDQGVIAGTATIGTRRKKVKERINPGDRGLYQVTETQYGWIALKGGGVIDPCGFLGNSFSGPEPQFCILENDECYIRGINPVQCPRTHLPEHLVSDELFPLTRGVMRDTCSRLLGYRLHIQGLTMSEAAYLLSRPLTDFDRYSRLVYEYFIKMGLSSIMPLSNIKMLHPNLARKGWRSFYNDLDMDELEAFLK	{hypothetical protein A1UI_00220 [Escherichia coli KTE73]}	{NA}	{NA}	{NA}	{NA}	{NA}
BF-6GL004887	Plasmid_1	204543	204677	+	VKRIINAHGQSTLLIGIYGFAASVLVSISLPGKFQASQHVLDLL	{hypothetical protein Y71_5951 [Kosakonia radicincitans DSM 16656]}	{NA}	{NA}	{NA}	{NA}	{NA}
